# Supplementary material for: Coalescent analyses show isolation without migration in two closely related tropical orioles: the case of Icterus graduacauda and Icterus chrysater
Source: Ecol Evol. 2013 Oct 9;3(13):4377–87. doi: 10.1002/ece3.768 (PMC3856738; doi:10.1002/ece3.768)
Supplement: Supplementary file 1 [file ece30003-4377-SD1.xls]

## Sheet: Figure 1 information
	Species	Cuntry	State	Locality
1	Icterus graduacauda	USA	Texas	Charlotte
2	Icterus graduacauda	México	Tamaulipas	Acuna
3	Icterus graduacauda	México	Tamaulipas	Gomez Farias
4	Icterus graduacauda	México	San Luis Potosi	San Nicolás de los Montes
5	Icterus graduacauda	México	Veracruz	Moctezuma
6	Icterus graduacauda	México	San Luis Potosi	El Mesquital
7	Icterus graduacauda	México	Queretaro	Ayutla-El Limón
8	Icterus graduacauda	México	Queretaro	El Chuveje
9	Icterus graduacauda	México	Queretaro	Tres Lagunas
10	Icterus graduacauda	México	Queretaro	El Pemoche
11	Icterus graduacauda	México	Hidalgo	Jacala
12	Icterus graduacauda	México	Hidalgo	Pilcuatla
13	Icterus graduacauda	México	Hidalgo	Tolantongo
14	Icterus graduacauda	México	Queretaro	Ojo de Agua
15	Icterus graduacauda	México	Queretaro	Higuerillas
16	Icterus graduacauda	México	Queretaro	Jalpan
17	Icterus graduacauda	México	Michoacán	Las Yeguas
18	Icterus graduacauda	México	Estado de México	Ocuilan-Cuernavaca
19	Icterus graduacauda	México	Guerrero	El Fasanal
20	Icterus graduacauda	México	Guerrero	Puente del Rey
21	Icterus graduacauda	México	Guerrero	Rio Santiago
22	Icterus graduacauda	México	Guerrero	Captación Agua Fría
23	Icterus graduacauda	México	Guerrero	Omiltemi
24	Icterus graduacauda	México	Veracruz	Naranjos
25	Icterus graduacauda	México	Oaxaca	Santa Ana el Progreso
26	Icterus graduacauda	México	Oaxaca	Yucunino
27	Icterus graduacauda	México	Oaxaca	San Juan Bautista Atlathahuca
28	Icterus graduacauda	México	Oaxaca	Ixtlan
29	Icterus graduacauda	México	Oaxaca	San Gabriel Mixtepec
30	Icterus graduacauda	México	Oaxaca	Pluma Hidalgo
31	Icterus chrysater	México	Veracruz	Ocotal Chico
32	Icterus chrysater	México	Chiapas	Tuxtla Gutierrez
33	Icterus chrysater	México	Chiapas	San Cristobal de las casas
34	Icterus chrysater	México	Chiapas	Teopisca
35	Icterus chrysater	México	Campeche	Escarcega
36	Icterus chrysater	México	Yucatán	Ria Lagartos
37	Icterus chrysater	México	Yucatán	Tizimin
38	Icterus chrysater	Honduras	Copan	Copan, Ruinas
39	Icterus chrysater	El Salvador	Morazan	Joya el Manzano
40	Icterus chrysater	Nicaragua	Chinandega	Casita
41	Icterus chrysater	Panama	Veraguas	Farfan
42	Icterus chrysater	Panama	Cascajilloso	Veraguas
43	Icterus chrysater	Panama	Cambutal	Los Santos
44	Icterus chrysater	Panama	Colon	Colon
45	Icterus chrysater	Colombia	Bolivar	Quimari
46	Icterus chrysater	Colombia	Caldas	La Selva
47	Icterus chrysater	Colombia	Narinno	Yanancha
48	Icterus chrysater	Colombia	Bocaya	Soata

## Sheet: mtDNA and nuclear DNA
Species	Voucher Number	Country	State	Locality	MUSK	TGFB	GADPH	RHO	ENO	SLC30	CR
Icterus graduacauda	MZFC 16344	México	Hidalgo	Tolantongo, Balneario Tolantongo			KF676847		KF676809		KF676947
Icterus graduacauda	MZFC 04055	México	Guerrero	Rio Santiago	KF676906						KF676948
Icterus graduacauda	MZFC 4781	Chilpancingo	Guerrero	México					KF676811
Icterus graduacauda	MZFC 4778	México	Guerrero	Chilpancingo					KF676810
Icterus graduacauda	MZFC 9684	México	Queretaro	Ayutla-El Limón		KF676744	KF676851		KF676816	KF676770	KF676953
Icterus graduacauda	MZFC 9638	México	Queretaro	Jalpan	KF676909	KF676745	KF676852	KF676882	KF676817		KF676954
Icterus graduacauda	MZFC 9639	México	Queretaro	Jalpan							KF676955
Icterus graduacauda	MZFC 9707	México	Queretaro	Jalpan		KF676743	KF676849	KF676880	KF676813	KF676768	KF676950
Icterus graduacauda	MZFC 9719	México	Queretaro	Tres Lagunas			KF676850	KF676881	KF676814		KF676951
Icterus graduacauda	MZFC 16343	México	Hidalgo	Pilcuatla	KF676908				KF676815	KF676769	KF676952
Icterus graduacauda	FMNH 394100	México	Oaxaca	San Gabriel Mixtepec	KF676910	KF676746	KF676853	KF676883	KF676818	KF676771	KF676956
Icterus graduacauda	BRB 1172	México	Oaxaca	Ixtlan		KF676747	KF676854	KF676884	KF676819	KF676772	KF676957
Icterus graduacauda	MZFC 18214	México	Guerrero	Chilpancingo	KF676920				KF676836
Icterus graduacauda	MZFC 15940	México	San Luis Potosi	San Nicolás de los Montes			KF676855	KF676885	KF676820	KF676773	KF676958
Icterus graduacauda	DMNH 30816	México	Veracruz	Moctezuma					KF676791
Icterus graduacauda	DMNH 44427	Gomez Farias	Tamaulipas	México	KF676922
Icterus graduacauda	DMNH 44428	México	Tamaulipas	Gomez Farias					KF676792
Icterus graduacauda	MZFC 10132	México	Estado de México	Ocuilan-Cuernavaca		KF676748		KF676886		KF676774	KF676959
Icterus graduacauda	MZFC 15201	México	San Luis Potosi	Santa María Acapulco	KF676911		KF676856		KF676821	KF676775	KF676960
Icterus graduacauda	MZFC 04056	México	Guerrero	El Fasanal	KF676912				KF676822		KF676961
Icterus graduacauda	LSUMZ 4023	USA	Texas	Charlotte	KF676907	KF676742	KF676848	KF676879	KF676812	KF676767	KF676949
Icterus graduacauda	MZFC 17943	México	Oaxaca	Fina Soconusco, Pluma Hidalgo		KF676749	KF676857	KF676887	KF676823	KF676776	KF676962
Icterus graduacauda	MZFC 04780	México	Guerrero	Chilpancingo	KF676913				KF676824		KF676963
Icterus graduacauda	MZFC 04782	México	Guerrero	Chilpancingo					KF676825
Icterus graduacauda	MZFC 12261	México	Oaxaca	Yucunino	KF676914	KF676750	KF676858	KF676888	KF676826	KF676777	KF676964
Icterus graduacauda	MZFC 11631	México	Oaxaca	Santa Ana el Progreso	KF676915		KF676859	KF676889	KF676827	KF676778	KF676965
Icterus graduacauda	MZFC 12405	México	Oaxaca	Yucunino	KF676916	KF676751	KF676860		KF676828		KF676966
Icterus graduacauda	MZFC 11601	México	Oaxaca	San Juan Bautista Atlathahuca					KF676829		KF676967
Icterus graduacauda	MZFC 04053	México	Guerrero	Puente del Rey			KF676861		KF676830		KF676968
Icterus graduacauda	MZFC 04783	México	Guerrero	Chilpancingoo							KF676969
Icterus graduacauda	MZFC 21078	México	OAXACA	Pluma Hidalgo	KF676918	KF676752	KF676863		KF676832		KF676971
Icterus graduacauda	MZFC PLU 230	México	Oaxaca	Pluma Hidalgo	KF676917		KF676862	KF676890	KF676831		KF676970
Icterus graduacauda	MZFC PLU 231	México	Oaxaca	Puma Hidalgo		KF676753	KF676864			KF676779	KF676972
Icterus graduacauda	MZFC 13303	México	Queretaro	El Pemoche		KF676754	KF676865	KF676891	KF676833	KF676780	KF676973
Icterus graduacauda	MZFC 13436	México	Queretaro	Higuerillas	KF676919	KF676755			KF676834	KF676781	KF676974
Icterus graduacauda	MZFC 13914	México	Queretaro	Bomintza							KF676975
Icterus graduacauda	MZFC 15672	México	Queretaro	El Chuveje			KF676866		KF676835		KF676976
Icterus graduacauda	YPM 21566	México	Hidalgo	Jacala	KF676921
Icterus chrysater	PA ICH PP4	Panama	Veraguas	Farfan	KF676892				KF676793
Icterus chrysater	ANSP 158080	Colombia	Caldas	La Selva					KF676782
Icterus chrysater	ANSP 161271	Colombia	Bolivar	Quimari					KF676783
Icterus chrysater	ANSP 161272	Colombia	Bolivar	Quimari			KF676837		KF676784
Icterus chrysater	ANSP 162169	Colombia	Narinno	Yanancha							KF676923
Icterus chrysater	ANSP 168285	Colombia	Bocaya	Soata					KF676785
Icterus chrysater	ANSP 175196	México	Chiapas	Tuxtla Gutierrez					KF676786		KF676924
Icterus chrysater	ANSP 20366	Panama	Cambutal	Los Santos	KF676904	KF676741	KF676846	KF676878			KF676945
Icterus chrysater	ANSP 20394	Panama	Cascajilloso	Veraguas	KF676905						KF676946
Icterus chrysater	MBM 20977	México	Chiapas	Teopisca		KF676739					KF676942
Icterus chrysater	MBM 2002	México	Chiapas	Teopisca		KF676740				KF676766	KF676943
Icterus chrysater	IBUNAM CNAV 023644	México	Yucatán	Ria Lagartos	KF676895		KF676838	KF676869	KF676797	KF676759	KF676928
Icterus chrysater	IBUNAM CNAV	México	Yucatán	Ria Lagartos	KF676896			KF676870	KF676798		KF676929
Icterus chrysater	IBUNAM CNAV 023747	México	Yucatán	Ria Lagartos		KF676731			KF676799		KF676930
Icterus chrysater	IBUNAM CNAV 023748	México	Yucatán	Ria Lagartos	KF676894			KF676867	KF676795	KF676757	KF676944
Icterus chrysater	IBUNAM CNAV 023645	México	Yucatán	Ria Lagartos		KF676730		KF676868	KF676796	KF676758	KF676927
Icterus chrysater	IBUNAM CNAV 023646	México	Yucatán	Ria Lagartos		KF676729			KF676794	KF676756	KF676926
Icterus chrysater	UWBM 6919	Nicaragua	Chinandega	Casita	KF676897	KF676732	KF676839	KF676871	KF676800	KF676760	KF676931
Icterus chrysater	BMNH 6825	Honduras	Copan	Copan, Ruinas		KF676734	KF676840	KF676873	KF676802	KF676761	KF676933
Icterus chrysater	BMNH 7262	Honduras	Copan	Copan, Ruinas	KF676898	KF676733		KF676872	KF676801		KF676932
Icterus chrysater	DMNH 27429	México	Veracruz	Ocotal Chico	KF676893				KF676787		KF676925
Icterus chrysater	DMNH 27431	Ocotal Chico	Veracruz	México					KF676788
Icterus chrysater	DMNH 27432	México	Campeche	Escarcega					KF676789
Icterus chrysater	DMNH 27433	México	Yucatán	Tizimin					KF676790
Icterus chrysater	BMNH 7734	Honduras	Copan	Copan, Ruinas	KF676899	KF676735	KF676841	KF676874		KF676762	KF676934
Icterus chrysater	BMNH 14852	Panama	Colon	Colon	KF676900	KF676736	KF676842	KF676875	KF676803	KF676763	KF676935
Icterus chrysater	USNM 620951	México	Yucatán	Ria Lagartos	KF676901		KF676843			KF676764	KF676936
Icterus chrysater	YPM 100384	El Salvador	Morazan	Joya el Manzano	KF676902	KF676737	KF676844	KF676876	KF676807		KF676940
Icterus chrysater	YPM 100497	El Salvador	Morazan	Joya el Manzano	KF676903	KF676738	KF676845	KF676877	KF676808	KF676765	KF676941
Icterus chrysater	YPM 21571	México	Chiapas	San Cristobal de las casas					KF676804		KF676937
Icterus chrysater	YPM 21572	México	Chiapas	San Cristobal de las casas					KF676805		KF676938
Icterus chrysater	YPM 21573	México	Chiapas	San Cristobal de las casas					KF676806		KF676939
